# Supplementary material for: Lymphovascular and perineural invasion guides adjuvant therapy after neoadjuvant chemoimmunotherapy in esophageal squamous cell carcinoma
Source: Oncologist. 2026 Jun 13;31(7):oyag234. doi: 10.1093/oncolo/oyag234 (PMC13331278; doi:10.1093/oncolo/oyag234)
Supplement: oyag234_Supplementary_Data [file oyag234_supplementary_data.zip]

Archive with 3 entries (3 files):
- 25-Jun-2026_011607_Supplementary_material.docx
- Supplementary_material.docx
- 26-Jun-2026_113214_Supplementary_material.docx
